# Supplementary material for: Evaluation of the Shelf life of Ready-to-Eat Fresh Bamboo Sprouts (Phyllostachys edulis) Packaged in a Modified Atmosphere or Vacuum: A Comparative Study
Source: Antioxidants (Basel). 2024 Feb 1;13(2):185. doi: 10.3390/antiox13020185 (PMC10885971; doi:10.3390/antiox13020185)
Supplement: Supplementary file 1 [file antioxidants-13-00185-s001.zip]

Archive with 1 entries (1 files):
- antioxidants-2814007-supplementary.pdf
